# Supplementary material for: Jerveratrum-Type Steroidal Alkaloids Inhibit β-1,6-Glucan Biosynthesis in Fungal Cell Walls
Source: Microbiol Spectr. 2022 Jan 12;10(1):e00873-21. doi: 10.1128/spectrum.00873-21 (PMC8754110; doi:10.1128/spectrum.00873-21)
Supplement: SUPPLEMENTAL FILE 2 — Supplemental material. Download SPECTRUM00873-21_Supp_2_seq18.xlsx, XLSX file, 0.01 MB [file spectrum00873-21_supp_2_seq18.xlsx]

## Sheet: Sheet1
Table S1-1. Pearson correlation based on the data of chemical genomics profiles.
	Micafungin	Calcofluor white	Tunicamycin	Jervine	D75-4590	NP329	NP293
Micafungin	1
Calcofluor white	0.25	1
Tunicamycin	-0.1	0.064	1
Jervine	0.0037	0.25	0.01	1
D75-4590	-0.021	0.18	0.017	0.95	1
NP329	-0.028	0.26	0.027	0.88	0.88	1
NP293	-0.032	0.26	0.034	0.9	0.9	0.95	1
Table S1-2. Significance differences of Pearson correlation based on the data of chemical genomics profiles.
	Micafungin	Calcofluor white	Tunicamycin	Jervine	D75-4590	NP329	NP293
Micafungin	0
Calcofluor white	2.8e-05	0
Tunicamycin	0.089	0.28	0
Jervine	0.95	1.4e-05	0.87	0
D75-4590	0.73	0.0018	0.78	1.4e-141	0
NP329	0.63	6.6e-06	0.66	9.9e-93	3.1e-93	0
NP293	0.59	8.1e-06	0.56	1.2e-104	3.1e-106	4.1e-146	0
